# Supplementary material for: Small RNA Profiles of Serum Exosomes Derived From Individuals With Latent and Active Tuberculosis
Source: Front Microbiol. 2019 May 28;10:1174. doi: 10.3389/fmicb.2019.01174 (PMC6546874; doi:10.3389/fmicb.2019.01174)
Supplement: Supplementary file 2 [file Table_2.XLSX]

## Sheet: Sheet1
Supplementary Table S2 miRNAs identified in the serum exosomal samples.
miRNA_id	HC(TPM)	LTBI(TPM)	TB(TPM)	log2(fold_change(LTBI/HC))	p_value(LTBI/HC)	q_value(LTBI/HC)	log2(fold_change(TB/HC))	p_value(TB/HC)	q_value(TB/HC)	log2(fold_change(TB/LTBI))	p_value(TB/LTBI)	q_value(TB/LTBI)
hsa-let-7a-3p	0	9.08959	0	13.1501	1	1	0	1	1	-13.1501	1	1
hsa-let-7a-5p	3601.17	16870.3	545.355	2.22795	0.00154802	0.00598003	-2.72318	0.825562	1	-4.95113	0.000456808	0.00169476
hsa-let-7b-5p	2700.88	3154.09	1047.94	0.223794	0.296849	0.42929	-1.36587	0.11073	0.245328	-1.58967	0.882458	0.911955
hsa-let-7c-5p	2025.66	16034	106.932	2.98467	0.000159332	0.00104492	-4.24365	0.332156	0.502723	-7.22833	1.59e-07	1.79e-06
hsa-let-7d-3p	0	418.121	0	18.6736	0.026706	0.0606679	0	1	1	-18.6736	0.00252567	0.00737814
hsa-let-7d-5p	0	2817.77	0	21.4261	5.15e-05	0.000439882	0	1	1	-21.4261	1.25e-07	1.49e-06
hsa-let-7e-5p	0	3135.91	0	21.5805	2.96e-05	0.00032323	0	1	1	-21.5805	6.65e-08	8.69e-07
hsa-let-7f-5p	5176.68	55464.7	449.116	3.42147	1.61e-05	0.000227377	-3.52685	0.543491	0.724654	-6.94832	1.95e-07	1.96e-06
hsa-let-7g-5p	3376.1	27659.6	331.491	3.03435	8.78e-05	0.000635171	-3.34832	0.776341	1	-6.38267	2.32e-06	1.55e-05
hsa-let-7i-3p	0	145.433	0	17.15	0.458632	0.582587	0	1	1	-17.15	0.0823613	0.131707
hsa-let-7i-5p	6977.27	27850.5	1325.96	1.99697	0.00251873	0.0085576	-2.39563	0.528657	0.718493	-4.39259	0.00276487	0.0080138
hsa-miR-1-3p	37362.1	1436.15	1571.91	-4.7013	3.59e-05	0.000337125	-4.57099	0.065616	0.162837	0.130312	0.0365704	0.0681789
hsa-miR-100-5p	4051.32	4017.6	876.846	-0.0120581	0.423667	0.571647	-2.20799	0.438323	0.641129	-2.19593	0.582374	0.620864
hsa-miR-101-3p	3376.1	3354.06	7773.99	-0.00944914	0.422816	0.571647	1.2033	2.78e-05	0.000348063	1.21275	0.00113814	0.00383864
hsa-miR-103a-3p	0	20115.3	427.73	24.2618	1.55e-09	2.03e-07	18.7063	0.00211657	0.0122014	-5.55545	5.1e-05	0.000249037
hsa-miR-103b	0	19042.7	427.73	24.1827	2.16e-09	2.03e-07	18.7063	0.00211657	0.0122014	-5.47639	6.89e-05	0.000315355
hsa-miR-106b-3p	0	236.329	470.503	17.8504	0.156403	0.26098	18.8438	0.00128085	0.00836821	0.993392	0.00471146	0.0126663
hsa-miR-106b-5p	0	9.08959	21.3865	13.1501	1	1	14.3846	1	1	1.23458	0.305556	0.379134
hsa-miR-107	0	336.315	96.2392	18.3594	0.061028	0.117876	16.5543	0.0728207	0.165963	-1.80508	1	1
hsa-miR-10a-3p	0	0	10.6932	0	1	1	13.384	1	1	13.384	0.537037	0.577509
hsa-miR-10a-5p	6977.27	2599.62	213.865	-1.42436	0.455108	0.582587	-5.02792	0.0395799	0.11243	-3.60356	0.0424295	0.0783151
hsa-miR-10b-3p	0	281.777	0	18.1042	0.0823613	0.146999	0	1	1	-18.1042	0.0128214	0.0283139
hsa-miR-10b-5p	6076.98	59845.8	481.196	3.29982	2.37e-05	0.000291015	-3.65865	0.46657	0.679909	-6.95847	1.84e-07	1.92e-06
hsa-miR-1180-3p	0	0	117.626	0	1	1	16.8439	0.0482191	0.121166	16.8439	0.0017497	0.00536478
hsa-miR-122-5p	3601.17	1545.23	8779.15	-1.22064	0.635176	0.719355	1.28562	1.69e-05	0.000228206	2.50626	1.02e-05	6.11e-05
hsa-miR-1224-5p	0	0	74.8527	0	1	1	16.1917	0.182348	0.329402	16.1917	0.00856416	0.0193738
hsa-miR-1228-5p	0	0	32.0797	0	1	1	14.9694	0.537037	0.718493	14.9694	0.113277	0.161637
hsa-miR-1246	0	0	16991.6	0	1	1	24.0183	2.19e-12	8.57e-10	24.0183	2.11e-16	7.83e-14
hsa-miR-1250-5p	0	0	192.478	0	1	1	17.5543	0.0116671	0.043976	17.5543	0.000126293	0.000544821
hsa-miR-125a-3p	0	0	42.773	0	1	1	15.3843	0.305556	0.471566	15.3843	0.0728207	0.119542
hsa-miR-125a-5p	0	3535.85	10.6932	21.7536	1.52e-05	0.000225458	13.384	1	1	-8.36965	3.81e-07	3.45e-06
hsa-miR-125b-1-3p	0	145.433	0	17.15	0.458632	0.582587	0	1	1	-17.15	0.0823613	0.131707
hsa-miR-125b-2-3p	0	0	10.6932	0	1	1	13.384	1	1	13.384	0.537037	0.577509
hsa-miR-125b-5p	1350.44	10462.1	149.705	2.95367	0.000302105	0.00170387	-3.17319	0.882656	1	-6.12686	9.91e-06	6.11e-05
hsa-miR-126-3p	2925.95	1218	128.319	-1.26439	0.614973	0.704969	-4.51109	0.163409	0.329402	-3.2467	0.117151	0.166524
hsa-miR-1268a	225.073	109.075	53.4662	-1.04499	1	1	-2.07357	1	1	-1.02859	0.733081	0.768285
hsa-miR-127-3p	3601.17	0	449.116	-21.78	1.29e-05	0.000201632	-3.00329	1	1	18.7767	1.13e-06	8.55e-06
hsa-miR-127-5p	0	0	42.773	0	1	1	15.3843	0.305556	0.471566	15.3843	0.0728207	0.119542
hsa-miR-1270	0	0	21.3865	0	1	1	14.3846	1	1	14.3846	0.305556	0.379134
hsa-miR-1273d	0	0	85.5459	0	1	1	16.3845	0.113277	0.245328	16.3845	0.00637942	0.0159917
hsa-miR-1273f	225.073	9.08959	1871.32	-4.62995	0.537037	0.620674	3.05561	1.23e-05	0.000186059	7.68556	1.87e-10	7.31e-09
hsa-miR-1273g-3p	2925.95	290.867	1069.32	-3.33046	0.0128803	0.0352644	-1.45221	0.119947	0.258348	1.87825	0.000189126	0.000797339
hsa-miR-128-3p	4276.39	199.971	10.6932	-4.41854	0.000442347	0.00235362	-8.64399	0.000172911	0.00161383	-4.22545	0.15362	0.215068
hsa-miR-1285-3p	0	0	21.3865	0	1	1	14.3846	1	1	14.3846	0.305556	0.379134
hsa-miR-1287-5p	0	0	21.3865	0	1	1	14.3846	1	1	14.3846	0.305556	0.379134
hsa-miR-1288-3p	0	0	32.0797	0	1	1	14.9694	0.537037	0.718493	14.9694	0.113277	0.161637
hsa-miR-129-5p	675.219	0	10.6932	-19.365	0.0728207	0.133347	-5.98102	0.182348	0.329402	13.384	0.537037	0.577509
hsa-miR-1291	0	0	64.1595	0	1	1	15.9694	0.182348	0.329402	15.9694	0.0161545	0.0336703
hsa-miR-1292-5p	0	0	10.6932	0	1	1	13.384	1	1	13.384	0.537037	0.577509
hsa-miR-1294	0	0	32.0797	0	1	1	14.9694	0.537037	0.718493	14.9694	0.113277	0.161637
hsa-miR-1299	0	0	117.626	0	1	1	16.8439	0.0482191	0.121166	16.8439	0.0017497	0.00536478
hsa-miR-1306-3p	0	0	32.0797	0	1	1	14.9694	0.537037	0.718493	14.9694	0.113277	0.161637
hsa-miR-1306-5p	0	0	10.6932	0	1	1	13.384	1	1	13.384	0.537037	0.577509
hsa-miR-1307-3p	0	72.7167	1593.29	16.1501	0.537037	0.620674	20.6036	2.89e-06	5.66e-05	4.45351	4.13e-08	5.9e-07
hsa-miR-1307-5p	0	0	727.141	0	1	1	19.4719	0.000186674	0.00170177	19.4719	6.01e-08	8.26e-07
hsa-miR-130a-3p	0	127.254	32.0797	16.9573	0.458632	0.582587	14.9694	0.537037	0.718493	-1.98792	1	1
hsa-miR-130b-5p	0	0	10.6932	0	1	1	13.384	1	1	13.384	0.537037	0.577509
hsa-miR-133a-3p	5176.68	0	106.932	-22.3036	1.21e-06	2.85e-05	-5.59729	0.0166368	0.0548037	16.7063	0.00222005	0.00658911
hsa-miR-134-5p	450.146	0	4170.36	-18.78	0.182348	0.282061	3.21169	3.27e-07	8.56e-06	21.9917	1.33e-12	8.21e-11
hsa-miR-136-3p	450.146	0	0	-18.78	0.182348	0.282061	-18.78	0.305556	0.471566	0	1	1
hsa-miR-139-3p	0	0	160.399	0	1	1	17.2913	0.0161545	0.0536657	17.2913	0.000341383	0.00129238
hsa-miR-139-5p	1125.37	0	0	-20.102	0.0161545	0.0396136	-20.102	0.0482191	0.121166	0	1	1
hsa-miR-140-3p	0	1572.5	7068.23	20.5846	0.000914836	0.00403099	22.7529	4.75e-10	3.73e-08	2.16829	3.67e-05	0.000188865
hsa-miR-140-5p	0	609.002	0	19.2161	0.0223148	0.0524398	0	1	1	-19.2161	0.000454346	0.00169476
hsa-miR-141-3p	225.073	0	0	-17.78	0.537037	0.620674	-17.78	1	1	0	1	1
hsa-miR-142-3p	0	0	85.5459	0	1	1	16.3845	0.113277	0.245328	16.3845	0.00637942	0.0159917
hsa-miR-142-5p	900.293	181.792	192.478	-2.30812	0.289384	0.420651	-2.22568	0.656613	0.857974	0.0824357	0.0896088	0.142072
hsa-miR-143-3p	8327.71	33849.6	1026.55	2.02315	0.00220929	0.00772906	-3.02012	0.955815	1	-5.04326	0.000296053	0.00118103
hsa-miR-143-5p	0	363.583	0	18.4719	0.0457996	0.097109	0	1	1	-18.4719	0.00442948	0.0119952
hsa-miR-144-3p	0	0	534.662	0	1	1	19.0283	0.000804374	0.00606374	19.0283	3.93e-07	3.47e-06
hsa-miR-144-5p	225.073	0	0	-17.78	0.537037	0.620674	-17.78	1	1	0	1	1
hsa-miR-145-3p	0	345.404	0	18.3979	0.061028	0.117876	0	1	1	-18.3979	0.0054041	0.0142193
hsa-miR-145-5p	225.073	2272.4	10.6932	3.33577	0.00318199	0.0106824	-4.39604	1	1	-7.73181	4.79e-06	3.06e-05
hsa-miR-146a-5p	450.146	718.077	5389.39	0.673739	0.336136	0.464659	3.58164	7.15e-08	2.16e-06	2.90791	2.34e-06	1.55e-05
hsa-miR-146b-3p	0	0	64.1595	0	1	1	15.9694	0.182348	0.329402	15.9694	0.0161545	0.0336703
hsa-miR-146b-5p	0	40457.8	160.399	25.2699	2.16e-11	6.08e-09	17.2913	0.0161545	0.0536657	-7.9786	4.81e-09	9.39e-08
hsa-miR-147b	0	0	866.153	0	1	1	19.7243	7.72e-05	0.000756764	19.7243	2.14e-08	3.17e-07
hsa-miR-148a-3p	16430.3	81824.5	1593.29	2.31617	0.000716047	0.00325686	-3.36628	0.640456	0.839662	-5.68245	2.52e-05	0.000132725
hsa-miR-148a-5p	0	181.792	652.288	17.4719	0.315556	0.438359	19.3152	0.000305554	0.00266172	1.84324	0.000323933	0.00126504
hsa-miR-148b-3p	1350.44	2481.46	224.558	0.87776	0.114647	0.198453	-2.58826	0.808417	1	-3.46602	0.0584134	0.104693
hsa-miR-150-5p	0	0	21.3865	0	1	1	14.3846	1	1	14.3846	0.305556	0.379134
hsa-miR-151a-3p	0	299.956	3657.09	18.1944	0.0823613	0.146999	21.8023	2.49e-08	9.74e-07	3.60785	2.36e-07	2.3e-06
hsa-miR-151a-5p	0	0	32.0797	0	1	1	14.9694	0.537037	0.718493	14.9694	0.113277	0.161637
hsa-miR-151b	0	0	32.0797	0	1	1	14.9694	0.537037	0.718493	14.9694	0.113277	0.161637
hsa-miR-152-3p	225.073	4753.85	288.718	4.40065	8.36e-05	0.00062064	0.359297	0.0273221	0.0823865	-4.04135	0.011295	0.0250924
hsa-miR-155-5p	225.073	0	0	-17.78	0.537037	0.620674	-17.78	1	1	0	1	1
hsa-miR-15b-5p	0	118.165	0	16.8504	0.458632	0.582587	0	1	1	-16.8504	0.0482191	0.0872648
hsa-miR-16-5p	675.219	1327.08	10.6932	0.974826	0.139635	0.238649	-5.98102	0.182348	0.329402	-6.95585	8.79e-05	0.000388348
hsa-miR-17-5p	0	672.629	42.773	19.3595	0.0151503	0.0396136	15.3843	0.305556	0.471566	-3.97514	0.0463774	0.0847587
hsa-miR-181a-2-3p	0	0	64.1595	0	1	1	15.9694	0.182348	0.329402	15.9694	0.0161545	0.0336703
hsa-miR-181a-5p	450.146	1908.81	299.411	2.0842	0.0195794	0.0467916	-0.588283	0.0960753	0.216445	-2.67248	0.294556	0.379134
hsa-miR-181b-5p	0	672.629	106.932	19.3595	0.0151503	0.0396136	16.7063	0.0728207	0.165963	-2.65315	0.348095	0.424813
hsa-miR-181c-3p	0	0	10.6932	0	1	1	13.384	1	1	13.384	0.537037	0.577509
hsa-miR-182-5p	0	8871.44	85.5459	23.0807	2.04e-07	7.19e-06	16.3845	0.113277	0.245328	-6.69626	1.79e-06	1.25e-05
hsa-miR-183-5p	675.219	13952.5	74.8527	4.36902	4.46e-06	8.38e-05	-3.17328	1	1	-7.54231	6.79e-08	8.69e-07
hsa-miR-184	0	109.075	801.993	16.735	0.675179	0.743752	19.6132	0.000105985	0.00101332	2.8782	1.19e-05	6.99e-05
hsa-miR-185-3p	0	9.08959	1475.67	13.1501	1	1	20.4929	4.49e-06	7.33e-05	7.34287	8.06e-10	1.99e-08
hsa-miR-185-5p	1800.59	854.421	10693.2	-1.07545	0.772148	0.843976	2.57016	2.14e-07	5.98e-06	3.64561	1.14e-07	1.4e-06
hsa-miR-186-5p	1125.37	1536.14	908.926	0.44891	0.284709	0.417484	-0.308158	0.013992	0.0507856	-0.757069	0.268816	0.369373
hsa-miR-1908-5p	0	54.5375	0	15.735	0.537037	0.620674	0	1	1	-15.735	0.305556	0.379134
hsa-miR-191-5p	1125.37	3572.21	192.478	1.66642	0.02018	0.0478216	-2.54762	0.777046	1	-4.21404	0.00769634	0.0186624
hsa-miR-192-5p	1125.37	563.554	203.172	-0.997784	0.865045	0.941863	-2.46964	0.682941	0.889412	-1.47186	0.81466	0.846608
hsa-miR-193a-5p	450.146	0	7977.16	-18.78	0.182348	0.282061	4.1474	6.89e-09	3e-07	22.9274	2.35e-14	2.91e-12
hsa-miR-193b-3p	0	0	53.4662	0	1	1	15.7064	0.305556	0.471566	15.7064	0.0327643	0.0633101
hsa-miR-193b-5p	0	0	908.926	0	1	1	19.7938	5.71e-05	0.000623602	19.7938	1.59e-08	2.68e-07
hsa-miR-194-5p	0	1072.57	64.1595	20.0326	0.00218621	0.00772906	15.9694	0.182348	0.329402	-4.06325	0.0239022	0.0481942
hsa-miR-196a-5p	0	0	21.3865	0	1	1	14.3846	1	1	14.3846	0.305556	0.379134
hsa-miR-196b-5p	0	0	21.3865	0	1	1	14.3846	1	1	14.3846	0.305556	0.379134
hsa-miR-1972	0	0	10.6932	0	1	1	13.384	1	1	13.384	0.537037	0.577509
hsa-miR-199a-3p	3151.02	50010.9	96.2392	3.98835	2.43e-06	4.9e-05	-5.03304	0.0684944	0.165963	-9.02139	9.56e-11	5.07e-09
hsa-miR-199a-5p	675.219	24587.3	213.865	5.18641	1.64e-07	6.62e-06	-1.65869	0.344588	0.513607	-6.8451	4.4e-07	3.66e-06
hsa-miR-199b-5p	675.219	0	0	-19.365	0.0728207	0.133347	-19.365	0.182348	0.329402	0	1	1
hsa-miR-19b-3p	0	472.659	21.3865	18.8504	0.0521585	0.105818	14.3846	1	1	-4.46579	0.0340885	0.0651704
hsa-miR-200a-3p	0	0	64.1595	0	1	1	15.9694	0.182348	0.329402	15.9694	0.0161545	0.0336703
hsa-miR-200a-5p	0	9.08959	0	13.1501	1	1	0	1	1	-13.1501	1	1
hsa-miR-200b-3p	1125.37	0	64.1595	-20.102	0.0161545	0.0396136	-4.13258	0.38215	0.565294	15.9694	0.0161545	0.0336703
hsa-miR-200c-3p	450.146	0	0	-18.78	0.182348	0.282061	-18.78	0.305556	0.471566	0	1	1
hsa-miR-203a-3p	1125.37	9.08959	0	-6.9519	0.00856416	0.0241509	-20.102	0.0482191	0.121166	-13.1501	1	1
hsa-miR-203b-5p	1125.37	9.08959	0	-6.9519	0.00856416	0.0241509	-20.102	0.0482191	0.121166	-13.1501	1	1
hsa-miR-204-3p	0	0	32.0797	0	1	1	14.9694	0.537037	0.718493	14.9694	0.113277	0.161637
hsa-miR-204-5p	0	0	10.6932	0	1	1	13.384	1	1	13.384	0.537037	0.577509
hsa-miR-205-5p	1575.51	1363.44	0	-0.208568	0.604425	0.695705	-20.5874	0.0161545	0.0536657	-20.3788	7.21e-06	4.54e-05
hsa-miR-206	5851.9	18.1792	32.0797	-8.33041	5.72e-07	1.48e-05	-7.51109	0.000210393	0.00187441	0.819322	0.315556	0.387653
hsa-miR-20a-5p	225.073	1245.27	117.626	2.46801	0.0254617	0.0583755	-0.936118	0.309443	0.473835	-3.40413	0.0874105	0.139182
hsa-miR-21-3p	0	0	160.399	0	1	1	17.2913	0.0161545	0.0536657	17.2913	0.000341383	0.00129238
hsa-miR-21-5p	36686.9	191399	4501.86	2.38325	0.00051704	0.00247128	-3.02667	0.942677	1	-5.40992	6.72e-05	0.000311494
hsa-miR-210-3p	0	1999.71	192.478	20.9314	0.000301013	0.00170387	17.5543	0.0116671	0.043976	-3.37701	0.0757101	0.123738
hsa-miR-2110	0	0	1860.62	0	1	1	20.8274	1.23e-06	2.84e-05	20.8274	1.97e-10	7.31e-09
hsa-miR-2115-5p	0	0	10.6932	0	1	1	13.384	1	1	13.384	0.537037	0.577509
hsa-miR-214-3p	0	1027.12	10.6932	19.9702	0.00251672	0.0085576	13.384	1	1	-6.5862	0.000301013	0.00118804
hsa-miR-214-5p	0	199.971	0	17.6094	0.22043	0.330645	0	1	1	-17.6094	0.034781	0.0651704
hsa-miR-218-5p	2025.66	627.182	10.6932	-1.69144	0.413895	0.563857	-7.56599	0.00481584	0.0227447	-5.87455	0.00311281	0.00888348
hsa-miR-219a-1-3p	0	0	53.4662	0	1	1	15.7064	0.305556	0.471566	15.7064	0.0327643	0.0633101
hsa-miR-22-3p	450.146	7217.13	8950.24	4.00295	4.71e-05	0.000415329	4.31345	3.46e-09	1.69e-07	0.310501	0.0194836	0.0399359
hsa-miR-221-3p	0	3244.98	171.092	21.6298	2.49e-05	0.000292598	17.3844	0.0161545	0.0536657	-4.24538	0.00731264	0.0178486
hsa-miR-221-5p	0	127.254	10.6932	16.9573	0.458632	0.582587	13.384	1	1	-3.57333	0.485618	0.577509
hsa-miR-222-3p	0	1790.65	32.0797	20.7721	0.000512118	0.00247128	14.9694	0.537037	0.718493	-5.80267	0.000271337	0.00111851
hsa-miR-223-3p	0	90.8959	10.6932	16.472	0.305556	0.432998	13.384	1	1	-3.08802	0.553371	0.593355
hsa-miR-223-5p	0	0	74.8527	0	1	1	16.1917	0.182348	0.329402	16.1917	0.00856416	0.0193738
hsa-miR-224-5p	0	9.08959	0	13.1501	1	1	0	1	1	-13.1501	1	1
hsa-miR-2355-3p	0	0	32.0797	0	1	1	14.9694	0.537037	0.718493	14.9694	0.113277	0.161637
hsa-miR-23a-3p	900.293	1817.92	21.3865	1.01383	0.10628	0.187319	-5.39538	0.22043	0.39637	-6.40921	7.64e-05	0.000341627
hsa-miR-23a-5p	0	0	491.889	0	1	1	18.908	0.00109265	0.00751436	18.908	6.51e-07	5.14e-06
hsa-miR-23b-3p	0	227.24	10.6932	17.7939	0.156403	0.26098	13.384	1	1	-4.40988	0.124024	0.174955
hsa-miR-23b-5p	0	0	32.0797	0	1	1	14.9694	0.537037	0.718493	14.9694	0.113277	0.161637
hsa-miR-24-2-5p	0	0	21.3865	0	1	1	14.3846	1	1	14.3846	0.305556	0.379134
hsa-miR-24-3p	1350.44	6171.83	363.57	2.19227	0.00400431	0.0132849	-1.89312	0.336136	0.504848	-4.08539	0.0088056	0.01968
hsa-miR-25-3p	0	1490.69	1571.91	20.5075	0.00124894	0.00489166	20.5841	3.26e-06	6.04e-05	0.0765383	0.0419168	0.0777556
hsa-miR-25-5p	0	0	32.0797	0	1	1	14.9694	0.537037	0.718493	14.9694	0.113277	0.161637
hsa-miR-26a-5p	7427.41	20742.4	149.705	1.48165	0.0127289	0.0351915	-5.63262	0.00892972	0.0360871	-7.11427	1.86e-07	1.92e-06
hsa-miR-26b-5p	1125.37	1854.28	10.6932	0.72046	0.17342	0.282061	-6.71799	0.0482191	0.121166	-7.43845	1.44e-05	8.23e-05
hsa-miR-27a-3p	675.219	2508.73	21.3865	1.89353	0.0188289	0.0453824	-4.98035	0.315556	0.47945	-6.87388	2.54e-05	0.000132725
hsa-miR-27a-5p	0	536.286	1219.03	19.0327	0.0336648	0.0741677	20.2173	1.3e-05	0.000189104	1.18465	0.00172349	0.00536478
hsa-miR-27b-3p	5176.68	4735.67	96.2392	-0.128459	0.489854	0.618867	-5.74925	0.0113275	0.043976	-5.62079	0.000101501	0.00044302
hsa-miR-28-3p	0	0	919.619	0	1	1	19.8107	5.71e-05	0.000623602	19.8107	1.48e-08	2.61e-07
hsa-miR-28-5p	0	145.433	0	17.15	0.458632	0.582587	0	1	1	-17.15	0.0823613	0.131707
hsa-miR-296-3p	0	72.7167	42.773	16.1501	0.537037	0.620674	15.3843	0.305556	0.471566	-0.765753	0.666686	0.706688
hsa-miR-29a-3p	0	4935.65	64.1595	22.2348	5.88e-06	0.000103624	15.9694	0.182348	0.329402	-6.26542	1.98e-05	0.000106592
hsa-miR-29b-3p	0	145.433	0	17.15	0.458632	0.582587	0	1	1	-17.15	0.0823613	0.131707
hsa-miR-3065-5p	0	199.971	0	17.6094	0.22043	0.330645	0	1	1	-17.6094	0.034781	0.0651704
hsa-miR-3074-5p	1350.44	6162.74	363.57	2.19014	0.0041086	0.0134724	-1.89312	0.336136	0.504848	-4.08327	0.0088056	0.01968
hsa-miR-30a-3p	0	463.569	0	18.8224	0.0521585	0.105818	0	1	1	-18.8224	0.00150764	0.00497542
hsa-miR-30a-5p	2250.73	13770.7	566.742	2.61314	0.000561575	0.0026394	-1.98963	0.343466	0.513607	-4.60277	0.00152883	0.00497542
hsa-miR-30b-5p	1125.37	727.167	32.0797	-0.630035	1	1	-5.13258	0.23394	0.416839	-4.50255	0.017105	0.0354522
hsa-miR-30c-2-3p	0	890.78	0	19.7647	0.00456939	0.0146428	0	1	1	-19.7647	6.97e-05	0.000315471
hsa-miR-30c-5p	900.293	7498.91	42.773	3.05822	0.000364927	0.00201783	-4.39572	0.412512	0.607912	-7.45394	4.05e-07	3.49e-06
hsa-miR-30d-5p	2025.66	21233.3	962.392	3.38986	3.48e-05	0.000337125	-1.0737	0.0668221	0.164744	-4.46356	0.00225736	0.00664668
hsa-miR-30e-3p	0	354.494	0	18.4354	0.0457996	0.097109	0	1	1	-18.4354	0.00442948	0.0119952
hsa-miR-30e-5p	1125.37	2354.2	256.638	1.06484	0.0916949	0.162629	-2.13258	0.55584	0.738607	-3.19742	0.102602	0.161637
hsa-miR-31-3p	0	381.763	0	18.5423	0.034781	0.0760328	0	1	1	-18.5423	0.00365261	0.0101887
hsa-miR-31-5p	0	363.583	0	18.4719	0.0457996	0.097109	0	1	1	-18.4719	0.00442948	0.0119952
hsa-miR-3120-3p	0	199.971	0	17.6094	0.22043	0.330645	0	1	1	-17.6094	0.034781	0.0651704
hsa-miR-3120-5p	0	99.9855	0	16.6095	0.675179	0.743752	0	1	1	-16.6095	0.0728207	0.119542
hsa-miR-3130-3p	0	0	32.0797	0	1	1	14.9694	0.537037	0.718493	14.9694	0.113277	0.161637
hsa-miR-3131	0	0	21.3865	0	1	1	14.3846	1	1	14.3846	0.305556	0.379134
hsa-miR-3150a-5p	0	0	876.846	0	1	1	19.742	6.97e-05	0.000700843	19.742	1.98e-08	3.06e-07
hsa-miR-3150b-3p	0	0	876.846	0	1	1	19.742	6.97e-05	0.000700843	19.742	1.98e-08	3.06e-07
hsa-miR-3158-3p	0	90.8959	395.65	16.472	0.305556	0.432998	18.5939	0.00302917	0.0156242	2.12187	0.000282223	0.0011381
hsa-miR-3158-5p	0	90.8959	395.65	16.472	0.305556	0.432998	18.5939	0.00302917	0.0156242	2.12187	0.000282223	0.0011381
hsa-miR-3176	0	0	10.6932	0	1	1	13.384	1	1	13.384	0.537037	0.577509
hsa-miR-3177-3p	0	0	10.6932	0	1	1	13.384	1	1	13.384	0.537037	0.577509
hsa-miR-3180	0	0	42.773	0	1	1	15.3843	0.305556	0.471566	15.3843	0.0728207	0.119542
hsa-miR-3180-3p	0	0	42.773	0	1	1	15.3843	0.305556	0.471566	15.3843	0.0728207	0.119542
hsa-miR-3180-5p	0	0	10.6932	0	1	1	13.384	1	1	13.384	0.537037	0.577509
hsa-miR-3184-3p	2700.88	609.002	50108.5	-2.14892	0.18404	0.282061	4.21356	1.44e-10	1.41e-08	6.36247	1.21e-12	8.21e-11
hsa-miR-3184-5p	0	1381.62	3058.27	20.3979	0.00173261	0.0065146	21.5443	7.11e-08	2.16e-06	1.14635	0.00152801	0.00497542
hsa-miR-3187-3p	0	0	10.6932	0	1	1	13.384	1	1	13.384	0.537037	0.577509
hsa-miR-3198	0	0	21.3865	0	1	1	14.3846	1	1	14.3846	0.305556	0.379134
hsa-miR-32-5p	0	236.329	0	17.8504	0.156403	0.26098	0	1	1	-17.8504	0.0207172	0.0420004
hsa-miR-320a	438668	17252	474662	-4.66829	3e-05	0.00032323	0.113774	0.000633093	0.00506475	4.78206	6.76e-10	1.93e-08
hsa-miR-320b	16880.5	1118.02	29834.1	-3.91634	0.000750424	0.00335904	0.821608	5.73e-05	0.000623602	4.73795	1.09e-09	2.53e-08
hsa-miR-320c	3376.1	118.165	4095.51	-4.83654	0.000292548	0.00170387	0.278685	0.00082046	0.00606831	5.11523	1.47e-09	3.21e-08
hsa-miR-320d	675.219	9.08959	1293.88	-6.21493	0.0482191	0.100724	0.938274	0.000712016	0.0055822	7.15321	1.78e-09	3.67e-08
hsa-miR-324-5p	0	0	21.3865	0	1	1	14.3846	1	1	14.3846	0.305556	0.379134
hsa-miR-326	0	0	74.8527	0	1	1	16.1917	0.182348	0.329402	16.1917	0.00856416	0.0193738
hsa-miR-328-3p	0	618.092	32.0797	19.2375	0.0183347	0.0445723	14.9694	0.537037	0.718493	-4.26807	0.0313467	0.0625248
hsa-miR-330-3p	0	0	32.0797	0	1	1	14.9694	0.537037	0.718493	14.9694	0.113277	0.161637
hsa-miR-330-5p	0	0	42.773	0	1	1	15.3843	0.305556	0.471566	15.3843	0.0728207	0.119542
hsa-miR-335-3p	0	0	74.8527	0	1	1	16.1917	0.182348	0.329402	16.1917	0.00856416	0.0193738
hsa-miR-338-3p	0	199.971	0	17.6094	0.22043	0.330645	0	1	1	-17.6094	0.034781	0.0651704
hsa-miR-339-3p	0	9.08959	224.558	13.1501	1	1	17.7767	0.00637942	0.0280981	4.62668	5.36e-05	0.000258149
hsa-miR-339-5p	0	145.433	64.1595	17.15	0.458632	0.582587	15.9694	0.182348	0.329402	-1.18058	0.682941	0.721855
hsa-miR-340-5p	675.219	18.1792	224.558	-5.21493	0.0482191	0.100724	-1.58826	0.289384	0.471566	3.62668	4.69e-05	0.000232232
hsa-miR-342-3p	1800.59	236.329	0	-2.9296	0.0601929	0.117876	-20.78	0.00856416	0.0349703	-17.8504	0.0207172	0.0420004
hsa-miR-342-5p	0	45.4479	42.773	15.472	1	1	15.3843	0.305556	0.471566	-0.0876811	0.309443	0.382678
hsa-miR-345-5p	0	0	96.2392	0	1	1	16.5543	0.0728207	0.165963	16.5543	0.00368003	0.0101887
hsa-miR-34c-5p	0	1517.96	128.319	20.5337	0.00112392	0.00446401	16.9694	0.0327643	0.0937488	-3.56432	0.0555784	0.100095
hsa-miR-3529-3p	2475.8	4126.67	213.865	0.737083	0.114708	0.198453	-3.53316	0.626072	0.823557	-4.27024	0.00620484	0.0159917
hsa-miR-3591-3p	3601.17	1545.23	8779.15	-1.22064	0.635176	0.719355	1.28562	1.69e-05	0.000228206	2.50626	1.02e-05	6.11e-05
hsa-miR-3605-3p	225.073	0	0	-17.78	0.537037	0.620674	-17.78	1	1	0	1	1
hsa-miR-361-3p	0	181.792	181.785	17.4719	0.315556	0.438359	17.4719	0.0116671	0.043976	0	0.108468	0.161637
hsa-miR-361-5p	0	27.2688	0	14.735	1	1	0	1	1	-14.735	0.537037	0.577509
hsa-miR-3614-5p	0	0	278.024	0	1	1	18.0848	0.0128214	0.0469719	18.0848	1.79e-05	9.74e-05
hsa-miR-3615	0	0	523.969	0	1	1	18.9991	0.000804374	0.00606374	18.9991	4.44e-07	3.66e-06
hsa-miR-362-5p	0	0	53.4662	0	1	1	15.7064	0.305556	0.471566	15.7064	0.0327643	0.0633101
hsa-miR-363-3p	0	145.433	32.0797	17.15	0.458632	0.582587	14.9694	0.537037	0.718493	-2.18058	0.857643	0.888786
hsa-miR-3648	0	0	139.012	0	1	1	17.0848	0.0327643	0.0937488	17.0848	0.000732646	0.00263895
hsa-miR-3653-3p	0	0	117.626	0	1	1	16.8439	0.0482191	0.121166	16.8439	0.0017497	0.00536478
hsa-miR-365a-3p	0	227.24	10.6932	17.7939	0.156403	0.26098	13.384	1	1	-4.40988	0.124024	0.174955
hsa-miR-365a-5p	0	0	53.4662	0	1	1	15.7064	0.305556	0.471566	15.7064	0.0327643	0.0633101
hsa-miR-365b-5p	0	345.404	0	18.3979	0.061028	0.117876	0	1	1	-18.3979	0.0054041	0.0142193
hsa-miR-3675-5p	2700.88	0	0	-21.365	8.11e-05	0.000617786	-21.365	0.0017497	0.0105839	0	1	1
hsa-miR-3679-5p	0	0	21.3865	0	1	1	14.3846	1	1	14.3846	0.305556	0.379134
hsa-miR-369-3p	675.219	0	0	-19.365	0.0728207	0.133347	-19.365	0.182348	0.329402	0	1	1
hsa-miR-3691-5p	0	0	21.3865	0	1	1	14.3846	1	1	14.3846	0.305556	0.379134
hsa-miR-370-3p	0	0	1796.46	0	1	1	20.7767	1.53e-06	3.33e-05	20.7767	2.45e-10	8.28e-09
hsa-miR-374a-5p	0	0	42.773	0	1	1	15.3843	0.305556	0.471566	15.3843	0.0728207	0.119542
hsa-miR-374b-5p	0	327.225	0	18.3199	0.061028	0.117876	0	1	1	-18.3199	0.00663559	0.0163033
hsa-miR-374c-3p	0	327.225	0	18.3199	0.061028	0.117876	0	1	1	-18.3199	0.00663559	0.0163033
hsa-miR-375	0	9.08959	171.092	13.1501	1	1	17.3844	0.0161545	0.0536657	4.23433	0.000203569	0.000848584
hsa-miR-378a-3p	73598.9	33022.5	140317	-1.15624	0.643037	0.725346	0.930931	3.17e-05	0.000376949	2.08717	4.27e-05	0.000216895
hsa-miR-378a-5p	0	572.644	0	19.1273	0.0273221	0.0606679	0	1	1	-19.1273	0.000600631	0.00218465
hsa-miR-378c	30159.8	3054.1	30240.5	-3.30381	0.00465176	0.0147393	0.00385465	0.00101193	0.00708353	3.30766	3.58e-07	3.32e-06
hsa-miR-378d	6302.05	1118.02	6052.38	-2.49488	0.0609457	0.117876	-0.0583186	0.00175498	0.0105839	2.43656	1.43e-05	8.23e-05
hsa-miR-378e	450.146	0	32.0797	-18.78	0.182348	0.282061	-3.81066	1	1	14.9694	0.113277	0.161637
hsa-miR-378f	0	9.08959	96.2392	13.1501	1	1	16.5543	0.0728207	0.165963	3.40428	0.00284366	0.00817827
hsa-miR-378g	225.073	0	160.399	-17.78	0.537037	0.620674	-0.4887	0.178361	0.329402	17.2913	0.000341383	0.00129238
hsa-miR-378i	0	27.2688	32.0797	14.735	1	1	14.9694	0.537037	0.718493	0.234359	0.315556	0.387653
hsa-miR-379-5p	450.146	0	0	-18.78	0.182348	0.282061	-18.78	0.305556	0.471566	0	1	1
hsa-miR-381-3p	12604.1	0	10.6932	-23.5874	4.29e-09	3.02e-07	-10.2034	5.03e-07	1.23e-05	13.384	0.537037	0.577509
hsa-miR-382-5p	0	0	85.5459	0	1	1	16.3845	0.113277	0.245328	16.3845	0.00637942	0.0159917
hsa-miR-3911	0	0	21.3865	0	1	1	14.3846	1	1	14.3846	0.305556	0.379134
hsa-miR-3913-3p	0	0	10.6932	0	1	1	13.384	1	1	13.384	0.537037	0.577509
hsa-miR-3913-5p	0	0	10.6932	0	1	1	13.384	1	1	13.384	0.537037	0.577509
hsa-miR-3914	0	0	10.6932	0	1	1	13.384	1	1	13.384	0.537037	0.577509
hsa-miR-3928-3p	0	0	1047.94	0	1	1	19.9991	2.73e-05	0.000348063	19.9991	6.79e-09	1.26e-07
hsa-miR-3940-5p	0	0	10.6932	0	1	1	13.384	1	1	13.384	0.537037	0.577509
hsa-miR-409-3p	225.073	27.2688	299.411	-3.04499	0.675179	0.743752	0.411749	0.0223148	0.0692082	3.45674	6.31e-05	0.000296157
hsa-miR-411-3p	1125.37	0	0	-20.102	0.0161545	0.0396136	-20.102	0.0482191	0.121166	0	1	1
hsa-miR-411-5p	1125.37	0	0	-20.102	0.0161545	0.0396136	-20.102	0.0482191	0.121166	0	1	1
hsa-miR-423-3p	0	1390.71	3058.27	20.4074	0.00173261	0.0065146	21.5443	7.11e-08	2.16e-06	1.13689	0.00162492	0.00524214
hsa-miR-423-5p	2700.88	609.002	50108.5	-2.14892	0.18404	0.282061	4.21356	1.44e-10	1.41e-08	6.36247	1.21e-12	8.21e-11
hsa-miR-425-3p	0	0	96.2392	0	1	1	16.5543	0.0728207	0.165963	16.5543	0.00368003	0.0101887
hsa-miR-425-5p	0	309.046	21.3865	18.2375	0.0823613	0.146999	14.3846	1	1	-3.85283	0.126068	0.177164
hsa-miR-4422	450.146	0	0	-18.78	0.182348	0.282061	-18.78	0.305556	0.471566	0	1	1
hsa-miR-4433a-5p	0	0	128.319	0	1	1	16.9694	0.0327643	0.0937488	16.9694	0.00111513	0.00383068
hsa-miR-4433b-3p	0	0	128.319	0	1	1	16.9694	0.0327643	0.0937488	16.9694	0.00111513	0.00383068
hsa-miR-4446-3p	0	0	42.773	0	1	1	15.3843	0.305556	0.471566	15.3843	0.0728207	0.119542
hsa-miR-4470	0	0	10.6932	0	1	1	13.384	1	1	13.384	0.537037	0.577509
hsa-miR-4479	0	0	42.773	0	1	1	15.3843	0.305556	0.471566	15.3843	0.0728207	0.119542
hsa-miR-4488	0	109.075	53.4662	16.735	0.675179	0.743752	15.7064	0.305556	0.471566	-1.02859	0.733081	0.768285
hsa-miR-4491	0	0	74.8527	0	1	1	16.1917	0.182348	0.329402	16.1917	0.00856416	0.0193738
hsa-miR-4508	225.073	354.494	224.558	0.655371	0.491582	0.618867	-0.0032728	0.0656334	0.162837	-0.658644	0.273946	0.373655
hsa-miR-450a-5p	0	918.048	0	19.8082	0.00456939	0.0146428	0	1	1	-19.8082	6.31e-05	0.000296157
hsa-miR-450b-5p	0	0	10.6932	0	1	1	13.384	1	1	13.384	0.537037	0.577509
hsa-miR-451a	6527.12	1817.92	908.926	-1.84416	0.237593	0.354504	-2.84421	0.921909	1	-1.00005	0.410238	0.49576
hsa-miR-452-5p	0	0	42.773	0	1	1	15.3843	0.305556	0.471566	15.3843	0.0728207	0.119542
hsa-miR-4528	225.073	0	0	-17.78	0.537037	0.620674	-17.78	1	1	0	1	1
hsa-miR-4532	0	0	10.6932	0	1	1	13.384	1	1	13.384	0.537037	0.577509
hsa-miR-455-5p	675.219	318.136	0	-1.0857	0.892062	0.967544	-19.365	0.182348	0.329402	-18.2793	0.00820351	0.0193738
hsa-miR-4632-5p	0	0	10.6932	0	1	1	13.384	1	1	13.384	0.537037	0.577509
hsa-miR-4657	0	0	21.3865	0	1	1	14.3846	1	1	14.3846	0.305556	0.379134
hsa-miR-4665-5p	0	0	74.8527	0	1	1	16.1917	0.182348	0.329402	16.1917	0.00856416	0.0193738
hsa-miR-4669	0	0	128.319	0	1	1	16.9694	0.0327643	0.0937488	16.9694	0.00111513	0.00383068
hsa-miR-4687-3p	0	0	21.3865	0	1	1	14.3846	1	1	14.3846	0.305556	0.379134
hsa-miR-4734	0	0	10.6932	0	1	1	13.384	1	1	13.384	0.537037	0.577509
hsa-miR-4738-3p	0	0	106.932	0	1	1	16.7063	0.0728207	0.165963	16.7063	0.00222005	0.00658911
hsa-miR-4739	225.073	0	0	-17.78	0.537037	0.620674	-17.78	1	1	0	1	1
hsa-miR-4743-5p	0	0	10.6932	0	1	1	13.384	1	1	13.384	0.537037	0.577509
hsa-miR-4746-5p	0	0	74.8527	0	1	1	16.1917	0.182348	0.329402	16.1917	0.00856416	0.0193738
hsa-miR-4755-3p	0	0	417.036	0	1	1	18.6698	0.00252567	0.0133792	18.6698	1.64e-06	1.17e-05
hsa-miR-4755-5p	0	0	406.343	0	1	1	18.6323	0.00252567	0.0133792	18.6323	1.91e-06	1.31e-05
hsa-miR-4785	0	0	32.0797	0	1	1	14.9694	0.537037	0.718493	14.9694	0.113277	0.161637
hsa-miR-4800-5p	0	0	64.1595	0	1	1	15.9694	0.182348	0.329402	15.9694	0.0161545	0.0336703
hsa-miR-483-5p	14404.7	409.031	769.913	-5.13819	1.13e-05	0.000187922	-4.2257	0.156949	0.329402	0.912483	0.00488965	0.0130508
hsa-miR-484	0	708.988	32.0797	19.4354	0.0125866	0.0351429	14.9694	0.537037	0.718493	-4.46602	0.0188526	0.0388574
hsa-miR-486-3p	900.293	1299.81	15152.3	0.529839	0.275851	0.407277	4.07301	2.06e-09	1.15e-07	3.54317	1.56e-07	1.79e-06
hsa-miR-486-5p	900.293	1317.99	15205.8	0.549878	0.258104	0.383081	4.07809	2.01e-09	1.15e-07	3.52821	1.65e-07	1.8e-06
hsa-miR-493-5p	1350.44	0	0	-20.365	0.00637942	0.0183571	-20.365	0.0227752	0.0692082	0	1	1
hsa-miR-495-3p	675.219	209.061	0	-1.69144	0.625504	0.714138	-19.365	0.182348	0.329402	-17.6736	0.034781	0.0651704
hsa-miR-499a-5p	225.073	0	10.6932	-17.78	0.537037	0.620674	-4.39604	1	1	13.384	0.537037	0.577509
hsa-miR-499b-3p	225.073	0	10.6932	-17.78	0.537037	0.620674	-4.39604	1	1	13.384	0.537037	0.577509
hsa-miR-500a-3p	225.073	0	117.626	-17.78	0.537037	0.620674	-0.936118	0.309443	0.473835	16.8439	0.0017497	0.00536478
hsa-miR-501-3p	0	9.08959	53.4662	13.1501	1	1	15.7064	0.305556	0.471566	2.55638	0.0327643	0.0633101
hsa-miR-502-3p	0	0	32.0797	0	1	1	14.9694	0.537037	0.718493	14.9694	0.113277	0.161637
hsa-miR-5096	1125.37	0	32.0797	-20.102	0.0161545	0.0396136	-5.13258	0.23394	0.416839	14.9694	0.113277	0.161637
hsa-miR-5187-5p	0	0	21.3865	0	1	1	14.3846	1	1	14.3846	0.305556	0.379134
hsa-miR-532-5p	675.219	1036.21	374.264	0.617887	0.285725	0.417484	-0.851317	0.102415	0.229409	-1.4692	0.794308	0.827776
hsa-miR-539-5p	1575.51	0	0	-20.5874	0.00222005	0.00772906	-20.5874	0.0161545	0.0536657	0	1	1
hsa-miR-542-3p	0	290.867	96.2392	18.15	0.0823613	0.146999	16.5543	0.0728207	0.165963	-1.59567	0.930594	0.959029
hsa-miR-543	0	0	10.6932	0	1	1	13.384	1	1	13.384	0.537037	0.577509
hsa-miR-548az-5p	0	0	32.0797	0	1	1	14.9694	0.537037	0.718493	14.9694	0.113277	0.161637
hsa-miR-5585-3p	1350.44	0	0	-20.365	0.00637942	0.0183571	-20.365	0.0227752	0.0692082	0	1	1
hsa-miR-5693	225.073	0	0	-17.78	0.537037	0.620674	-17.78	1	1	0	1	1
hsa-miR-574-3p	0	145.433	42.773	17.15	0.458632	0.582587	15.3843	0.305556	0.471566	-1.76565	1	1
hsa-miR-574-5p	675.219	0	21.3865	-19.365	0.0728207	0.133347	-4.98035	0.315556	0.47945	14.3846	0.305556	0.379134
hsa-miR-576-3p	1350.44	109.075	5507.02	-3.62997	0.0273221	0.0606679	2.02784	3.39e-06	6.04e-05	5.65781	1.19e-10	5.51e-09
hsa-miR-582-3p	0	0	374.264	0	1	1	18.5137	0.00365261	0.0178095	18.5137	3.11e-06	2.03e-05
hsa-miR-584-5p	0	0	128.319	0	1	1	16.9694	0.0327643	0.0937488	16.9694	0.00111513	0.00383068
hsa-miR-589-5p	0	0	235.251	0	1	1	17.8438	0.00481584	0.0227447	17.8438	4.69e-05	0.000232232
hsa-miR-615-3p	0	0	10.6932	0	1	1	13.384	1	1	13.384	0.537037	0.577509
hsa-miR-619-5p	450.146	0	85.5459	-18.78	0.182348	0.282061	-2.39557	0.788138	1	16.3845	0.00637942	0.0159917
hsa-miR-629-3p	0	0	21.3865	0	1	1	14.3846	1	1	14.3846	0.305556	0.379134
hsa-miR-629-5p	0	9.08959	11495.2	13.1501	1	1	23.4545	2.43e-11	4.76e-09	10.3045	2.41e-15	4.47e-13
hsa-miR-6501-5p	0	0	10.6932	0	1	1	13.384	1	1	13.384	0.537037	0.577509
hsa-miR-6513-5p	0	0	10.6932	0	1	1	13.384	1	1	13.384	0.537037	0.577509
hsa-miR-6515-5p	0	0	53.4662	0	1	1	15.7064	0.305556	0.471566	15.7064	0.0327643	0.0633101
hsa-miR-652-3p	0	363.583	42.773	18.4719	0.0457996	0.097109	15.3843	0.305556	0.471566	-3.0876	0.273748	0.373655
hsa-miR-659-5p	0	0	42.773	0	1	1	15.3843	0.305556	0.471566	15.3843	0.0728207	0.119542
hsa-miR-660-3p	0	0	10.6932	0	1	1	13.384	1	1	13.384	0.537037	0.577509
hsa-miR-660-5p	0	0	10.6932	0	1	1	13.384	1	1	13.384	0.537037	0.577509
hsa-miR-664a-5p	0	0	96.2392	0	1	1	16.5543	0.0728207	0.165963	16.5543	0.00368003	0.0101887
hsa-miR-671-5p	1125.37	281.777	53.4662	-1.99776	0.356958	0.491035	-4.39553	0.38215	0.565294	-2.39777	0.581921	0.620864
hsa-miR-6729-5p	0	0	10.6932	0	1	1	13.384	1	1	13.384	0.537037	0.577509
hsa-miR-6734-5p	225.073	0	10.6932	-17.78	0.537037	0.620674	-4.39604	1	1	13.384	0.537037	0.577509
hsa-miR-6741-5p	0	0	42.773	0	1	1	15.3843	0.305556	0.471566	15.3843	0.0728207	0.119542
hsa-miR-6796-5p	1800.59	0	0	-20.78	0.00111513	0.00446401	-20.78	0.00856416	0.0349703	0	1	1
hsa-miR-6839-5p	0	0	42.773	0	1	1	15.3843	0.305556	0.471566	15.3843	0.0728207	0.119542
hsa-miR-6842-3p	0	0	278.024	0	1	1	18.0848	0.0128214	0.0469719	18.0848	1.79e-05	9.74e-05
hsa-miR-6877-5p	0	0	74.8527	0	1	1	16.1917	0.182348	0.329402	16.1917	0.00856416	0.0193738
hsa-miR-6894-5p	0	0	21.3865	0	1	1	14.3846	1	1	14.3846	0.305556	0.379134
hsa-miR-7-1-3p	0	0	10.6932	0	1	1	13.384	1	1	13.384	0.537037	0.577509
hsa-miR-7-5p	2475.8	4135.76	213.865	0.740258	0.114708	0.198453	-3.53316	0.626072	0.823557	-4.27341	0.00620484	0.0159917
hsa-miR-708-3p	0	9.08959	0	13.1501	1	1	0	1	1	-13.1501	1	1
hsa-miR-744-5p	0	572.644	224.558	19.1273	0.0273221	0.0606679	17.7767	0.00637942	0.0280981	-1.35053	0.725009	0.764143
hsa-miR-760	0	0	149.705	0	1	1	17.1918	0.0227752	0.0692082	17.1918	0.0004943	0.0018157
hsa-miR-7641	0	9.08959	21.3865	13.1501	1	1	14.3846	1	1	1.23458	0.305556	0.379134
hsa-miR-769-5p	0	45.4479	876.846	15.472	1	1	19.742	6.97e-05	0.000700843	4.26998	5.01e-07	4.04e-06
hsa-miR-7704	0	136.344	438.423	17.0568	0.458632	0.582587	18.742	0.00178229	0.0105857	1.6851	0.000987338	0.00352214
hsa-miR-7706	0	0	64.1595	0	1	1	15.9694	0.182348	0.329402	15.9694	0.0161545	0.0336703
hsa-miR-7847-3p	0	0	32.0797	0	1	1	14.9694	0.537037	0.718493	14.9694	0.113277	0.161637
hsa-miR-7976	0	0	74.8527	0	1	1	16.1917	0.182348	0.329402	16.1917	0.00856416	0.0193738
hsa-miR-802	0	9.08959	0	13.1501	1	1	0	1	1	-13.1501	1	1
hsa-miR-8054	900.293	0	0	-19.78	0.0227752	0.0526442	-19.78	0.0728207	0.165963	0	1	1
hsa-miR-8057	225.073	0	0	-17.78	0.537037	0.620674	-17.78	1	1	0	1	1
hsa-miR-8061	675.219	0	0	-19.365	0.0728207	0.133347	-19.365	0.182348	0.329402	0	1	1
hsa-miR-8070	900.293	0	0	-19.78	0.0227752	0.0526442	-19.78	0.0728207	0.165963	0	1	1
hsa-miR-8075	0	0	21.3865	0	1	1	14.3846	1	1	14.3846	0.305556	0.379134
hsa-miR-8485	2250.73	0	0	-21.102	0.000285964	0.00170387	-21.102	0.00368003	0.0178095	0	1	1
hsa-miR-873-3p	0	0	481.196	0	1	1	18.8763	0.00128085	0.00836821	18.8763	7.44e-07	5.75e-06
hsa-miR-874-3p	0	0	42.773	0	1	1	15.3843	0.305556	0.471566	15.3843	0.0728207	0.119542
hsa-miR-889-3p	450.146	0	0	-18.78	0.182348	0.282061	-18.78	0.305556	0.471566	0	1	1
hsa-miR-9-3p	0	18.1792	10.6932	14.1501	1	1	13.384	1	1	-0.76609	1	1
hsa-miR-9-5p	12154	209.061	128.319	-5.86136	2.1e-06	4.56e-05	-6.56554	0.000577	0.00489935	-0.704171	0.328167	0.401815
hsa-miR-92a-3p	1800.59	2645.07	1400.81	0.554836	0.182922	0.282061	-0.362208	0.0101351	0.0404512	-0.917045	0.354111	0.430739
hsa-miR-92b-3p	0	36.3583	21.3865	15.1501	1	1	14.3846	1	1	-0.765416	0.744784	0.778351
hsa-miR-93-5p	0	1863.37	128.319	20.8295	0.000426839	0.00231478	16.9694	0.0327643	0.0937488	-3.8601	0.026174	0.0524894
hsa-miR-939-5p	0	0	64.1595	0	1	1	15.9694	0.182348	0.329402	15.9694	0.0161545	0.0336703
hsa-miR-941	0	0	106.932	0	1	1	16.7063	0.0728207	0.165963	16.7063	0.00222005	0.00658911
hsa-miR-95-3p	675.219	0	0	-19.365	0.0728207	0.133347	-19.365	0.182348	0.329402	0	1	1
hsa-miR-96-5p	0	2072.43	64.1595	20.9829	0.000254555	0.00163147	15.9694	0.182348	0.329402	-5.01351	0.0013529	0.00452186
hsa-miR-98-5p	225.073	708.988	21.3865	1.65539	0.117663	0.202324	-3.39537	1	1	-5.05076	0.00659149	0.0163033
hsa-miR-99a-5p	4276.39	23878.3	941.005	2.48124	0.000608377	0.0028125	-2.18411	0.422938	0.620943	-4.66535	0.00113812	0.00383864
hsa-miR-99b-5p	0	7435.28	181.785	22.826	5.77e-07	1.48e-05	17.4719	0.0116671	0.043976	-5.35404	0.000165778	0.000706937
novel_100	0	0	106.932	0	1	1	16.7063	0.0728207	0.165963	16.7063	0.00222005	0.00658911
novel_101	2025.66	0	0	-20.95	0.0004943	0.00244548	-20.95	0.00637942	0.0280981	0	1	1
novel_105	2700.88	0	0	-21.365	8.11e-05	0.000617786	-21.365	0.0017497	0.0105839	0	1	1
novel_114	0	0	1486.36	0	1	1	20.5034	4.2e-06	7.17e-05	20.5034	7.88e-10	1.99e-08
novel_119	0	72.7167	0	16.1501	0.537037	0.620674	0	1	1	-16.1501	0.182348	0.251491
novel_123	2025.66	0	0	-20.95	0.0004943	0.00244548	-20.95	0.00637942	0.0280981	0	1	1
novel_124	225.073	90.8959	0	-1.30802	0.744784	0.817233	-17.78	1	1	-16.472	0.113277	0.161637
novel_130	1350.44	0	0	-20.365	0.00637942	0.0183571	-20.365	0.0227752	0.0692082	0	1	1
novel_133	1575.51	209.061	117.626	-2.91383	0.0684944	0.13051	-3.74349	0.533403	0.718493	-0.829661	0.401817	0.48717
novel_150	1125.37	90.8959	0	-3.62998	0.0521585	0.105818	-20.102	0.0482191	0.121166	-16.472	0.113277	0.161637
novel_151	1125.37	109.075	10.6932	-3.36694	0.0521585	0.105818	-6.71799	0.0482191	0.121166	-3.35105	0.618648	0.657646
novel_157	2475.8	0	0	-21.2395	0.000147483	0.000990241	-21.2395	0.00222005	0.0124323	0	1	1
novel_159	0	109.075	0	16.735	0.675179	0.743752	0	1	1	-16.735	0.0728207	0.119542
novel_165	2475.8	0	32.0797	-21.2395	0.000147483	0.000990241	-6.27008	0.010216	0.0404512	14.9694	0.113277	0.161637
novel_178	1800.59	0	0	-20.78	0.00111513	0.00446401	-20.78	0.00856416	0.0349703	0	1	1
novel_181	1800.59	0	0	-20.78	0.00111513	0.00446401	-20.78	0.00856416	0.0349703	0	1	1
novel_184	2250.73	0	0	-21.102	0.000285964	0.00170387	-21.102	0.00368003	0.0178095	0	1	1
novel_185	2250.73	145.433	0	-3.952	0.00593201	0.0183571	-21.102	0.00368003	0.0178095	-17.15	0.0823613	0.131707
novel_186	1350.44	172.702	0	-2.96709	0.0682429	0.13051	-20.365	0.0227752	0.0692082	-17.3979	0.061028	0.108332
novel_191	2700.88	0	0	-21.365	8.11e-05	0.000617786	-21.365	0.0017497	0.0105839	0	1	1
novel_194	0	0	117.626	0	1	1	16.8439	0.0482191	0.121166	16.8439	0.0017497	0.00536478
novel_197	1125.37	0	0	-20.102	0.0161545	0.0396136	-20.102	0.0482191	0.121166	0	1	1
novel_200	6302.05	0	0	-22.5874	3.48e-07	1.09e-05	-22.5874	2.84e-05	0.000348063	0	1	1
novel_201	3151.02	0	0	-21.5874	3.21e-05	0.00032323	-21.5874	0.000900684	0.00641942	0	1	1
novel_206	1800.59	0	0	-20.78	0.00111513	0.00446401	-20.78	0.00856416	0.0349703	0	1	1
novel_210	0	90.8959	0	16.472	0.305556	0.432998	0	1	1	-16.472	0.113277	0.161637
novel_212	1350.44	0	0	-20.365	0.00637942	0.0183571	-20.365	0.0227752	0.0692082	0	1	1
novel_215	0	0	42.773	0	1	1	15.3843	0.305556	0.471566	15.3843	0.0728207	0.119542
novel_216	1350.44	0	0	-20.365	0.00637942	0.0183571	-20.365	0.0227752	0.0692082	0	1	1
novel_218	0	0	64.1595	0	1	1	15.9694	0.182348	0.329402	15.9694	0.0161545	0.0336703
novel_219	1125.37	190.881	0	-2.55966	0.174202	0.282061	-20.102	0.0482191	0.121166	-17.5423	0.0457996	0.0841171
novel_220	1350.44	0	0	-20.365	0.00637942	0.0183571	-20.365	0.0227752	0.0692082	0	1	1
novel_222	0	63.6271	0	15.9574	0.537037	0.620674	0	1	1	-15.9574	0.182348	0.251491
novel_225	2025.66	0	0	-20.95	0.0004943	0.00244548	-20.95	0.00637942	0.0280981	0	1	1
novel_226	1125.37	0	0	-20.102	0.0161545	0.0396136	-20.102	0.0482191	0.121166	0	1	1
novel_228	0	0	21.3865	0	1	1	14.3846	1	1	14.3846	0.305556	0.379134
novel_229	2250.73	0	0	-21.102	0.000285964	0.00170387	-21.102	0.00368003	0.0178095	0	1	1
novel_230	3376.1	0	0	-21.6869	2e-05	0.000256198	-21.6869	0.00059992	0.00489935	0	1	1
novel_231	0	99.9855	0	16.6095	0.675179	0.743752	0	1	1	-16.6095	0.0728207	0.119542
novel_235	1575.51	0	0	-20.5874	0.00222005	0.00772906	-20.5874	0.0161545	0.0536657	0	1	1
novel_236	1800.59	0	0	-20.78	0.00111513	0.00446401	-20.78	0.00856416	0.0349703	0	1	1
novel_237	0	0	64.1595	0	1	1	15.9694	0.182348	0.329402	15.9694	0.0161545	0.0336703
novel_238	225.073	63.6271	0	-1.82259	1	1	-17.78	1	1	-15.9574	0.182348	0.251491
novel_240	0	172.702	0	17.3979	0.315556	0.438359	0	1	1	-17.3979	0.061028	0.108332
novel_243	2925.95	0	0	-21.4805	4.69e-05	0.000415329	-21.4805	0.00111513	0.00753675	0	1	1
novel_244	2025.66	0	0	-20.95	0.0004943	0.00244548	-20.95	0.00637942	0.0280981	0	1	1
novel_248	2475.8	0	0	-21.2395	0.000147483	0.000990241	-21.2395	0.00222005	0.0124323	0	1	1
novel_249	1575.51	0	0	-20.5874	0.00222005	0.00772906	-20.5874	0.0161545	0.0536657	0	1	1
novel_250	10578.4	45.4479	973.085	-7.86263	1.24e-08	6.97e-07	-3.44241	0.596088	0.789414	4.42022	2.68e-07	2.54e-06
novel_254	450.146	72.7167	0	-2.62998	0.412512	0.563857	-18.78	0.305556	0.471566	-16.1501	0.182348	0.251491
novel_256	450.146	45.4479	0	-3.30805	0.315556	0.438359	-18.78	0.305556	0.471566	-15.472	0.305556	0.379134
novel_257	1125.37	0	0	-20.102	0.0161545	0.0396136	-20.102	0.0482191	0.121166	0	1	1
novel_258	1350.44	0	0	-20.365	0.00637942	0.0183571	-20.365	0.0227752	0.0692082	0	1	1
novel_260	0	54.5375	0	15.735	0.537037	0.620674	0	1	1	-15.735	0.305556	0.379134
novel_264	1350.44	0	32.0797	-20.365	0.00637942	0.0183571	-5.39561	0.0823613	0.186622	14.9694	0.113277	0.161637
novel_268	1575.51	0	0	-20.5874	0.00222005	0.00772906	-20.5874	0.0161545	0.0536657	0	1	1
novel_269	3151.02	0	0	-21.5874	3.21e-05	0.00032323	-21.5874	0.000900684	0.00641942	0	1	1
novel_270	0	0	417.036	0	1	1	18.6698	0.00252567	0.0133792	18.6698	1.64e-06	1.17e-05
novel_273	1800.59	0	0	-20.78	0.00111513	0.00446401	-20.78	0.00856416	0.0349703	0	1	1
novel_274	7427.41	0	0	-22.8244	1.23e-07	5.78e-06	-22.8244	1.16e-05	0.000181623	0	1	1
novel_277	1125.37	0	0	-20.102	0.0161545	0.0396136	-20.102	0.0482191	0.121166	0	1	1
novel_280	0	0	85.5459	0	1	1	16.3845	0.113277	0.245328	16.3845	0.00637942	0.0159917
novel_285	1125.37	0	0	-20.102	0.0161545	0.0396136	-20.102	0.0482191	0.121166	0	1	1
novel_47	0	0	1753.69	0	1	1	20.742	1.71e-06	3.52e-05	20.742	2.85e-10	8.83e-09
novel_50	3376.1	0	0	-21.6869	2e-05	0.000256198	-21.6869	0.00059992	0.00489935	0	1	1
novel_70	2700.88	0	0	-21.365	8.11e-05	0.000617786	-21.365	0.0017497	0.0105839	0	1	1
novel_76	675.219	90.8959	0	-2.89301	0.178361	0.282061	-19.365	0.182348	0.329402	-16.472	0.113277	0.161637
novel_77	0	0	417.036	0	1	1	18.6698	0.00252567	0.0133792	18.6698	1.64e-06	1.17e-05
novel_91	0	0	278.024	0	1	1	18.0848	0.0128214	0.0469719	18.0848	1.79e-05	9.74e-05
novel_96	0	118.165	0	16.8504	0.458632	0.582587	0	1	1	-16.8504	0.0482191	0.0872648
novel_97	0	0	74.8527	0	1	1	16.1917	0.182348	0.329402	16.1917	0.00856416	0.0193738
