# Supplementary material for: Small RNA Profiles of Serum Exosomes Derived From Individuals With Latent and Active Tuberculosis
Source: Front Microbiol. 2019 May 28;10:1174. doi: 10.3389/fmicb.2019.01174 (PMC6546874; doi:10.3389/fmicb.2019.01174)
Supplement: Supplementary file 3 [file Table_3.XLSX]

## Sheet: Sheet1
Supplementary Table S3 Reported miRNA biomarkers.
No.	Pathogen/host	RNA type	in vitro /in vivo	Sample	Patient	Candidate miRNA biomarkers	Reference
1	host	miRNAs	in vivo	plasma	TB patients with and without cavity	hsa-miR-22-3p, hsa-miR-769, hsa-miR-320a	Cui et al., 2017
2	host	miRNAs	in vivo	peripheral blood mononuclear cell (PBMCs)	LTBI and TB	hsa-miR-miR-424, hsa-miR-365	Wang et al., 2011
3	host	miRNAs	in vitro	primary humanmonocyte-derived macrophages (MDM) infected with two members of the Mtb complex	/	hsa-miR-155, hsa-miR-146a, hsa-miR-145, hsa-miR-222*, hsa-miR-27a, hsa-miR-27b	Furci et al., 2013
4	host	miRNAs	in vivo	serum	patients with active tuberculosis(TB), Bordetella pertussis (BP), varicella-zoster virus (VZV) and enterovirus (EV)	hsa-miR-361-5p, hsa-miR-889, hsa-miR-576-3p	Qi et al., 2012
5	host	miRNAs	in vivo	serum	patients with active disease, healthy individuals with latent TB, and those with or without prior BCG inoculation	hsa-miR-376c, hsa-miR-196b	Zhang et al., 2014
6	host	miRNAs	in vivo	serum	TB	hsa-miR-483-5p, hsa-miR-22, hsa-miR-29c, hsa-miR-101, hsa-miR-320b, hsa-miR-378	Zhang et al., 2013
7	host	miRNAs	in vivo	serum	TB	hsa-miR-155	Zhang et al., 2015
8	host	miRNAs	in vivo	peripheral white blood cells	childhood TB	hsa-miR-31, hsa-miR-125b, hsa-miR-155, hsa-miR-1, hsa-miR-146a, hsa-miR-10a, hsa-miR-125b, hsa-miR-150, hsa-miR-29	Zhou et al., 2016
9	host	miRNAs	in vivo	plasma	TB	hsa-miR-99b, hsa-miR-652, hsa-miR-182	Barry et al., 2018
10	host	miRNAs	in vivo	serum	TB	hsa-miR-29a	Fu et al., 2011
11	host	miRNAs	in vivo	blood	LTBI and TB	hsa-miR-21, hsa-miR-7f-1*	Latorre et al., 2015
12	host	miRNAs	in vivo	peripheral blood mononuclear cell (PBMCs)	TB	hsa-miR-144*	Liu et al., 2011
13	host	miRNAs	in vivo	serum	lung cancer, TB, and pneumonia	hsa-miR-197	Abd-El-Fattah et al., 2013
14	host	miRNAs	in vivo	sputum and serum	TB patient before anti-TB treatment and at 1 month after treatment	hsa-miR-144	Lv et al., 2016
15	host	miRNAs	in vitro	U937 macrophages infected with Mtb Hsp16.3 (also known as latency-associated antigen)	/	hsa-miR-424-5p, hsa-miR-493-5p, hsa-miR-296-5p, hsa-miR-27b-3p, hsa-miR-377-5p, hsa-miR-3680-5p, hsa-miR-191-5p	Meng et al., 2014
16	host	miRNAs and mRNAs	in vitro	human monocyte derivedmacrophages infected with several Mycobacterium avium hominissuis strains	/	hsa-miR-29a, hsa-let-7e, hsa-miR-29a, hsa-miR-886-5p	Sharbati et al., 2011
17	host	miRNAs and proteins	in vivo	serum	multidrug-resistance tuberculosis (MDR-TB), drug-sensitive tuberculosis (DS-TB) patients	hsa-miR-4433b-5p, hsa-miR-424-5p, hsa-miR-199b-5p	Wang et al., 2016
18	host	miRNAs	in vivo	peripheral blood mononuclear cells (PBMCs)	children with TB	hsa-miR-31	Wang et al., 2015
19	host	miRNAs	in vivo	plasma	LTBI and TB	hsa-let-7b, hsa-miR-30b	Xin et al., 2016
20	host	miRNAs	in vivo	Peripheral Blood Mononuclear Cells (PBMCs)	LTBI and TB	hsa-miR-21*, hsa-miR-26b	Xu et al., 2013
21	host	miRNAs	in vivo	serum	TB	hsa-miR-1249, hsa-miR-28-3p, hsa-miR-620, hsa-miR-532-5p, hsa-miR-17, hsa-miR-151-5p, hsa-miR-20b, hsa-miR-369-3p, hsa-miR-573, hsa-miR-1263, hsa-miR-103	Xu et al., 2015
22	host	miRNAs	in vivo	sputum (cell free supernatant)	TB	hsa-miR-3179, hsa-miR-147, hsa-miR-19b-2*	Yi et al., 2012
23	pathogen and host	miRNAs and other small RNA	in vivo	exosomes derived from serum	LTBI and TB	LTBI: hsa-let-7e-5p, hsa-let-7d-5p, hsa-miR-450a-5p, hsa-miR-140-5p; TB: hsa-miR-1246, hsa-miR-2110, hsa-miR-370-3P, hsa-miR-28-3p, hsa-miR-193b-5	This study
Note："/" indicates no information supplied.
